# Supplementary material for: IGF1 and Insulin Receptor Single Nucleotide Variants Associated with Response in HER2-Negative Breast Cancer Patients Treated with Neoadjuvant Chemotherapy with or without a Fasting Mimicking Diet (BOOG 2013-04 DIRECT Trial)
Source: Cancers (Basel). 2023 Dec 17;15(24):5872. doi: 10.3390/cancers15245872 (PMC10742143; doi:10.3390/cancers15245872)
Supplement: Supplementary file 1 [file cancers-15-05872-s001.zip]

Archive with 1 entries (1 files):
- DIRECT1-IGF1RINSR_manuscript_Tables-supplementary_final.pdf
